# Supplementary material for: Association of VAX1, MAFB, WNT3 with Non-Syndromic Cleft Lip with or without Cleft Palate in a Japanese Population
Source: Genes (Basel). 2025 Jul 24;16(8):862. doi: 10.3390/genes16080862 (PMC12385629; doi:10.3390/genes16080862)
Supplement: Supplementary file 1 [file genes-16-00862-s001.zip]

Archive with 1 entries (1 files):
- genes-3756186-supplementary.pdf
